# Supplementary material for: Development and validation of a random forest algorithm for source attribution of animal and human Salmonella Typhimurium and monophasic variants of S. Typhimurium isolates in England and Wales utilising whole genome sequencing data
Source: Front Microbiol. 2024 Mar 12;14:1254860. doi: 10.3389/fmicb.2023.1254860 (PMC10963456; doi:10.3389/fmicb.2023.1254860)
Supplement: Supplementary file 1 [file Data_Sheet_1.zip]

Archive with 4 entries (4 files):
- Data Sheet.docx
- Supplementary Table 1.xlsx
- Supplementary Table 6.xlsx
- Supplementary Tables 4-5.xlsx
