# Supplementary material for: Development and validation of a random forest algorithm for source attribution of animal and human Salmonella Typhimurium and monophasic variants of S. Typhimurium isolates in England and Wales utilising whole genome sequencing data
Source: Front Microbiol. 2024 Mar 12;14:1254860. doi: 10.3389/fmicb.2023.1254860 (PMC10963456; doi:10.3389/fmicb.2023.1254860)
Supplement: Supplementary file 1 [file Data_Sheet_1.zip › Supplementary Table 1.xlsx]

## Sheet: Supplementary Table 1
SampleID	Collection Year	Observed Primary Source	RF1 Model Predicted Primary Source	Sample Type	ML Model Dataset	Notes
L01107-14	2014	Broilers	Broilers	animal source	Training
L01928-13	2013	Broilers	Broilers	animal source	Training
L01929-13	2013	Broilers	Broilers	animal source	Training
L01930-13	2013	Broilers	Broilers	animal source	Training
L02663-16	2016	Broilers	Broilers	farm environment source	Training
L03103-16	2016	Broilers	Broilers	animal source	Training
S00068-14	2014	Broilers	Broilers	animal source	Training
S03308-14	2014	Broilers	Broilers	animal source	Training
S03393-16	2016	Broilers	Broilers	animal source	Training
S03394-16	2016	Broilers	Broilers	animal source	Training
S03395-16	2016	Broilers	Broilers	animal source	Test
S03578-16	2016	Broilers	Broilers	unspecified source	Test	Three Broilers (actual animal) isolates collected from the same postcode
S03591-16	2016	Broilers	Broilers	unspecified source	Training	Three Broilers (actual animal) isolates collected from the same postcode
S03664-14	2014	Broilers	Pigs	animal source	Training
S04087-15	2015	Broilers	Broilers	unspecified source	Training
S05027-13	2013	Broilers	Broilers	animal source	Training
S05111-13	2013	Broilers	Broilers	animal source	Training
S05112-13	2013	Broilers	Broilers	animal source	Training
S05117-15	2015	Broilers	Pigs	animal source	Test
L00001-15	2015	Cattle	Cattle	animal source	Training
L00044-18	2017	Cattle	Cattle	animal source	Test
L00112-18	2018	Cattle	Cattle	animal source	Training
L00172-18	2018	Cattle	Cattle	animal source	Training
L00265-17	2017	Cattle	Cattle	animal source	Training
L00391-19	2019	Cattle	Cattle	animal source	Training
L00527-16	2016	Cattle	Cattle	animal source	Training
L00531-15	2015	Cattle	Cattle	animal source	Training
L00541-14	2014	Cattle	Cattle	animal source	Test
L00614-19	2019	Cattle	Cattle	unspecified source	Test
L00677-19	2019	Cattle	Cattle	unspecified source	Test	One Cattle (actual animal) isolate collected from the same postcode
L00712-14	2014	Cattle	Cattle	animal source	Training
L00713-14	2014	Cattle	Pigs	animal source	Test
L00791-14	2014	Cattle	Pigs	animal source	Test
L00836-13	2013	Cattle	Cattle	unspecified source	Test
L00863-17	2017	Cattle	Cattle	animal source	Training
L00903-14	2014	Cattle	Cattle	animal source	Training
L01025-14	2014	Cattle	Cattle	unspecified source	Training	One Cattle (actual animal) isolate collected from the same postcode
L01070-14	2014	Cattle	Cattle	animal source	Training
L01080-14	2014	Cattle	Cattle	animal source	Training
L01121-17	2017	Cattle	Cattle	animal source	Training
L01149-14	2014	Cattle	Cattle	animal source	Training
L01167-18	2018	Cattle	Cattle	animal source	Test
L01201-17	2017	Cattle	Cattle	animal source	Test
L01218-19	2019	Cattle	Cattle	animal source	Test
L01345-17	2017	Cattle	Cattle	animal source	Test
L01355-17	2017	Cattle	Cattle	animal source	Training
L01361-17	2017	Cattle	Cattle	animal source	Training
L01410-17	2017	Cattle	Cattle	animal source	Training
L01536-13	2013	Cattle	Cattle	animal source	Training
L01659-17	2017	Cattle	Cattle	animal source	Training
L01763-14	2014	Cattle	Cattle	unspecified source	Training
L01769-14	2014	Cattle	Cattle	animal source	Test
L01833-15	2015	Cattle	Cattle	animal source	Training
L01841-14	2014	Cattle	Cattle	farm environment source	Training
L01894-18	2018	Cattle	Cattle	unspecified source	Test
L02008-17	2017	Cattle	Cattle	unspecified source	Training
L02072-17	2017	Cattle	Cattle	animal source	Training
L02094-15	2015	Cattle	Cattle	unspecified source	Training
L02153-16	2016	Cattle	Cattle	animal source	Test
L02157-16	2016	Cattle	Cattle	unspecified source	Training	One Cattle (actual animal) isolate collected from the same postcode
L02173-17	2017	Cattle	Cattle	unspecified source	Training
L02213-17	2017	Cattle	Cattle	animal source	Training
L02266-16	2016	Cattle	Cattle	animal source	Training
L02280-16	2016	Cattle	Cattle	unspecified source	Training
L02290-16	2016	Cattle	Cattle	animal source	Training
L02410-15	2015	Cattle	Cattle	animal source	Training
L02457-15	2015	Cattle	Cattle	animal source	Training
L02505-16	2016	Cattle	Cattle	animal source	Training
L02614-17	2017	Cattle	Cattle	unspecified source	Training
L02633-16	2016	Cattle	Broilers	unspecified source	Training
L02675-16	2016	Cattle	Cattle	animal source	Training
L02752-16	2016	Cattle	Cattle	unspecified source	Training
L02758-16	2016	Cattle	Cattle	animal source	Training
L02862-16	2016	Cattle	Cattle	animal source	Training
L03003-16	2016	Cattle	Sheep	animal source	Training
L03010-16	2016	Cattle	Cattle	animal source	Test
L03119-16	2016	Cattle	Cattle	animal source	Training
L03559-15	2015	Cattle	Cattle	animal source	Training
L04079-15	2015	Cattle	Cattle	animal source	Training
L04090-15	2015	Cattle	Cattle	animal source	Training
L04339-15	2015	Cattle	Cattle	unspecified source	Training
S00019-15	2015	Cattle	Cattle	animal source	Training
S00022-15	2015	Cattle	Cattle	animal source	Training
S01145-13	2013	Cattle	Cattle	animal source	Training
S02113-13	2013	Cattle	Cattle	animal source	Training
S02878-14	2014	Cattle	Cattle	animal source	Training
S02932-13	2013	Cattle	Cattle	animal source	Training
S02973-13	2013	Cattle	Cattle	animal source	Training
S03004-13	2013	Cattle	Cattle	animal source	Training
S03141-16	2016	Cattle	Cattle	animal source	Training
S04370-13	2013	Cattle	Cattle	animal source	Training
S04765-14	2014	Cattle	Cattle	animal source	Training
S04981-13	2013	Cattle	Cattle	animal source	Training
S04982-13	2013	Cattle	Cattle	animal source	Training
S05893-14	2014	Cattle	Cattle	animal source	Training
S05894-14	2014	Cattle	Cattle	animal source	Training
L01112-15	2015	Game	Game	animal source	Training
L01545-15	2015	Game	Game	animal source	Training
L03258-15	2015	Game	Game	animal source	Training
L03574-15	2015	Game	Game	animal source	Training
S00460-16	2016	Game	Game	animal source	Training
S00552-16	2016	Game	Game	animal source	Training
S01226-16	2016	Game	Game	unspecified source	Training
S02307-16	2016	Game	Game	unspecified source	Training
S02483-14	2014	Game	Game	animal source	Test
S03195-14	2014	Game	Game	unspecified source	Training
S03575-16	2016	Game	Game	animal source	Training
S03576-16	2016	Game	Game	animal source	Training
S04044-15	2015	Game	Game	unspecified source	Training
S05599-15	2015	Game	Game	animal source	Test
S05600-15	2015	Game	Game	animal source	Training
S05879-15	2015	Game	Game	animal source	Training
S06019-15	2015	Game	Game	farm environment source	Test
S01928-14	2014	Layers	Layers	animal source	Training
S02148-14	2014	Layers	Layers	animal source	Training
S02149-14	2014	Layers	Layers	farm environment source	Training
S02630-14	2014	Layers	Pigs	animal source	Test
S02999-16	2016	Layers	Pigs	farm environment source	Training
S05934-15	2015	Layers	Layers	farm environment source	Training
S06048-15	2015	Layers	Layers	unspecified source	Training
L00086-16	2016	OtherMammals	OtherMammals	animal source	Test
L00165-14	2014	OtherMammals	OtherMammals	unspecified source	Training
L00207-19	2019	OtherMammals	Cattle	animal source	Training
L00331-15	2015	OtherMammals	OtherMammals	animal source	Training
L00566-19	2019	OtherMammals	Cattle	unspecified source	Test
L00632-14	2014	OtherMammals	Pigs	unspecified source	Training
L00646-15	2015	OtherMammals	OtherMammals	unspecified source	Training
L00671-14	2014	OtherMammals	Pigs	unspecified source	Test
L00948-17	2017	OtherMammals	Cattle	animal source	Training
L00962-13	2013	OtherMammals	OtherMammals	unspecified source	Training
L01005-14	2014	OtherMammals	Pigs	unspecified source	Test
L02030-13	2013	OtherMammals	OtherMammals	animal source	Training
L02090-16	2016	OtherMammals	OtherMammals	unspecified source	Training
L02315-16	2016	OtherMammals	OtherMammals	unspecified source	Training
L02326-16	2016	OtherMammals	OtherMammals	unspecified source	Training
L02407-16	2016	OtherMammals	OtherMammals	unspecified source	Training
L02438-16	2016	OtherMammals	Pigs	unspecified source	Test
L02471-16	2016	OtherMammals	Cattle	unspecified source	Training
L02476-16	2016	OtherMammals	Cattle	unspecified source	Training
L02511-17	2017	OtherMammals	OtherMammals	unspecified source	Training
L02551-16	2016	OtherMammals	OtherMammals	unspecified source	Training
L02632-16	2016	OtherMammals	OtherMammals	unspecified source	Training
L02888-16	2016	OtherMammals	OtherMammals	unspecified source	Training
L03090-16	2016	OtherMammals	Cattle	unspecified source	Training
L03238-16	2016	OtherMammals	Cattle	unspecified source	Training
L04611-15	2015	OtherMammals	OtherMammals	unspecified source	Training
S00002-18	2017	OtherMammals	OtherMammals	animal source	Training
S00180-15	2015	OtherMammals	OtherMammals	unspecified source	Training
S00327-13	2013	OtherMammals	Cattle	unspecified source	Training
S00414-19	2019	OtherMammals	OtherMammals	unspecified source	Test
S00457-16	2016	OtherMammals	OtherMammals	unspecified source	Training
S00580-19	2019	OtherMammals	OtherMammals	unspecified source	Training
S00632-16	2016	OtherMammals	OtherMammals	unspecified source	Training
S00958-16	2016	OtherMammals	OtherMammals	unspecified source	Training
S01693-14	2014	OtherMammals	OtherMammals	unspecified source	Training
S01816-14	2014	OtherMammals	OtherMammals	unspecified source	Training
S01820-14	2014	OtherMammals	OtherMammals	unspecified source	Training
S01957-14	2014	OtherMammals	OtherMammals	unspecified source	Training
S02079-13	2013	OtherMammals	OtherMammals	unspecified source	Training
S02333-14	2014	OtherMammals	OtherMammals	unspecified source	Training
S02362-16	2016	OtherMammals	OtherMammals	animal source	Training
S02723-14	2014	OtherMammals	OtherMammals	unspecified source	Training
S02785-16	2016	OtherMammals	OtherMammals	unspecified source	Test
S03167-13	2013	OtherMammals	Pigs	unspecified source	Training
S03405-16	2016	OtherMammals	OtherMammals	unspecified source	Test
S03469-16	2016	OtherMammals	OtherMammals	animal source	Training
S03559-16	2016	OtherMammals	OtherMammals	unspecified source	Training
S03759-14	2014	OtherMammals	OtherMammals	unspecified source	Test
S03982-15	2015	OtherMammals	OtherMammals	unspecified source	Training
S04371-15	2015	OtherMammals	OtherMammals	unspecified source	Training
S04427-14	2014	OtherMammals	OtherMammals	unspecified source	Training
S04677-13	2013	OtherMammals	Pigs	unspecified source	Test
S05181-15	2015	OtherMammals	OtherMammals	animal source	Training
S05259-15	2015	OtherMammals	OtherMammals	unspecified source	Training
S05550-14	2014	OtherMammals	Pigs	unspecified source	Test
S05564-15	2015	OtherMammals	OtherMammals	animal source	Training
L00020-15	2015	Pigs	Pigs	animal source	Training
L00418-15	2015	Pigs	Pigs	animal source	Training
L00431-15	2015	Pigs	Pigs	unspecified source	Training
L00438-16	2016	Pigs	Pigs	animal source	Training
L00441-16	2016	Pigs	Pigs	farm environment source	Test
L00442-16	2016	Pigs	Pigs	animal source	Test
L00515-14	2014	Pigs	Cattle	unspecified source	Test
L00520-16	2016	Pigs	Pigs	unspecified source	Training
L00535-14	2014	Pigs	Pigs	animal source	Training
L00562-14	2014	Pigs	Pigs	unspecified source	Training
L00625-14	2014	Pigs	Pigs	unspecified source	Training	Two Pigs (actual animal) isolates collected from the same postcode
L00644-15	2015	Pigs	Pigs	animal source	Training
L00911-16	2016	Pigs	Pigs	animal source	Training
L00912-16	2016	Pigs	Pigs	animal source	Training
L01128-19	2019	Pigs	Cattle	unspecified source	Training
L01162-14	2014	Pigs	Pigs	unspecified source	Test
L01337-15	2015	Pigs	Pigs	animal source	Training
L01404-14	2014	Pigs	Pigs	animal source	Training
L01499-14	2014	Pigs	Pigs	animal source	Training
L01501-14	2014	Pigs	Pigs	unspecified source	Training
L01783-14	2014	Pigs	Pigs	animal source	Training
L01884-15	2015	Pigs	Pigs	unspecified source	Test
L01893-16	2016	Pigs	Pigs	animal source	Training
L01940-14	2014	Pigs	Pigs	animal source	Training
L02079-16	2016	Pigs	Pigs	unspecified source	Test
L02156-15	2015	Pigs	Pigs	animal source	Test
L02319-16	2016	Pigs	Pigs	animal source	Test
L02365-16	2016	Pigs	Pigs	animal source	Test
L02543-17	2017	Pigs	Pigs	unspecified source	Training
L02597-15	2015	Pigs	Pigs	animal source	Training
L02609-15	2015	Pigs	Pigs	animal source	Test
L02639-15	2015	Pigs	Pigs	animal source	Training
L02647-15	2015	Pigs	Pigs	animal source	Training
L02655-15	2015	Pigs	Pigs	animal source	Training
L02660-15	2015	Pigs	Pigs	animal source	Test
L03308-15	2015	Pigs	Pigs	animal source	Training
L04478-15	2015	Pigs	Pigs	unspecified source	Training
S00047-15	2014	Pigs	Pigs	animal source	Test
S00049-15	2014	Pigs	Pigs	animal source	Test
S00113-14	2014	Pigs	Pigs	animal source	Training
S00160-16	2016	Pigs	Pigs	animal source	Test
S00439-15	2015	Pigs	Pigs	animal source	Training
S00495-14	2014	Pigs	Cattle	animal source	Test
S00931-14	2014	Pigs	Pigs	animal source	Training
S01061-14	2014	Pigs	Pigs	animal source	Training
S01062-14	2014	Pigs	Pigs	animal source	Training
S01119-14	2014	Pigs	Pigs	animal source	Test
S01137-15	2015	Pigs	Pigs	farm environment source	Training
S01142-16	2016	Pigs	Pigs	animal source	Training
S01150-15	2015	Pigs	Pigs	animal source	Training
S01161-13	2013	Pigs	Pigs	animal source	Training
S01178-13	2013	Pigs	Pigs	animal source	Training
S01195-14	2014	Pigs	Pigs	animal source	Training
S01209-15	2015	Pigs	Pigs	animal source	Training
S01210-15	2015	Pigs	Pigs	animal source	Training
S01246-15	2015	Pigs	Pigs	animal source	Test
S01263-14	2014	Pigs	Pigs	animal source	Test
S01267-16	2016	Pigs	Pigs	animal source	Training
S01352-16	2016	Pigs	Pigs	animal source	Test
S01353-16	2016	Pigs	Pigs	animal source	Training
S01383-16	2016	Pigs	Pigs	animal source	Training
S01399-16	2016	Pigs	Pigs	animal source	Test
S01408-15	2015	Pigs	Pigs	animal source	Training
S01409-15	2015	Pigs	Pigs	farm environment source	Training
S01410-15	2015	Pigs	Pigs	farm environment source	Training
S01413-16	2016	Pigs	Pigs	animal source	Training
S01414-16	2016	Pigs	Pigs	animal source	Test
S01415-16	2016	Pigs	Pigs	animal source	Training
S01596-13	2013	Pigs	Pigs	animal source	Training
S01690-14	2014	Pigs	Pigs	farm environment source	Training
S01730-14	2014	Pigs	Pigs	animal source	Training
S01990-14	2014	Pigs	Pigs	animal source	Training
S02010-16	2016	Pigs	Pigs	animal source	Training
S02092-13	2013	Pigs	Pigs	animal source	Training
S02183-14	2014	Pigs	Pigs	animal source	Training
S02225-14	2014	Pigs	Pigs	animal source	Training
S02289-14	2014	Pigs	Pigs	animal source	Training
S02411-14	2014	Pigs	Pigs	animal source	Training
S02416-16	2016	Pigs	Pigs	animal source	Training
S02551-15	2015	Pigs	Pigs	animal source	Training
S02556-15	2015	Pigs	Pigs	animal source	Test
S02705-14	2014	Pigs	Pigs	unspecified source	Training
S02706-14	2014	Pigs	Pigs	unspecified source	Training
S03022-16	2016	Pigs	Pigs	animal source	Training
S03023-16	2016	Pigs	Pigs	animal source	Training
S03086-14	2014	Pigs	Pigs	animal source	Training
S03117-16	2016	Pigs	Pigs	animal source	Training
S03161-14	2014	Pigs	Turkey	unspecified source	Test
S03307-14	2014	Pigs	Pigs	animal source	Test
S03550-14	2014	Pigs	Pigs	animal source	Training
S03561-14	2014	Pigs	Pigs	animal source	Training
S03571-14	2014	Pigs	Pigs	animal source	Training
S03629-14	2014	Pigs	Pigs	animal source	Training
S03653-14	2014	Pigs	Pigs	animal source	Training
S03713-14	2014	Pigs	Pigs	animal source	Training
S03770-14	2014	Pigs	Pigs	animal source	Training
S03828-14	2014	Pigs	Pigs	animal source	Training
S03914-15	2015	Pigs	Pigs	animal source	Training
S03998-14	2014	Pigs	Pigs	animal source	Training
S03999-14	2014	Pigs	Pigs	animal source	Training
S04006-14	2014	Pigs	Pigs	animal source	Test
S04014-14	2014	Pigs	Pigs	animal source	Training
S04127-13	2013	Pigs	Pigs	animal source	Training
S04133-13	2013	Pigs	Pigs	animal source	Training
S04153-14	2014	Pigs	Pigs	animal source	Training
S04336-14	2014	Pigs	Pigs	animal source	Training
S04600-14	2014	Pigs	Pigs	animal source	Training
S04602-15	2015	Pigs	Pigs	animal source	Training
S04868-15	2015	Pigs	Pigs	animal source	Training
S04979-14	2014	Pigs	Pigs	animal source	Training
S05012-15	2015	Pigs	Pigs	animal source	Training
S05149-15	2015	Pigs	Pigs	animal source	Training
S05150-15	2015	Pigs	Pigs	animal source	Training
S05153-15	2015	Pigs	Pigs	animal source	Test
S05154-15	2015	Pigs	Pigs	animal source	Training
S05155-15	2015	Pigs	Pigs	animal source	Training
S05158-15	2015	Pigs	Pigs	animal source	Training
S05204-15	2015	Pigs	Pigs	animal source	Training
S05205-15	2015	Pigs	Pigs	animal source	Training
S05206-15	2015	Pigs	Pigs	animal source	Test
S05207-15	2015	Pigs	Pigs	animal source	Training
S05208-15	2015	Pigs	Pigs	animal source	Training
S05209-15	2015	Pigs	Pigs	animal source	Training
S05215-15	2015	Pigs	Pigs	animal source	Training
S05219-15	2015	Pigs	Pigs	unspecified source	Training
S05228-15	2015	Pigs	Pigs	animal source	Training
S05229-15	2015	Pigs	Pigs	animal source	Test
S05230-15	2015	Pigs	Pigs	animal source	Training
S05231-15	2015	Pigs	Pigs	animal source	Training
S05232-15	2015	Pigs	Pigs	animal source	Training
S05233-15	2015	Pigs	Pigs	animal source	Training
S05340-15	2015	Pigs	Pigs	farm environment source	Test
S05341-13	2013	Pigs	Pigs	animal source	Training
S05341-15	2015	Pigs	Pigs	animal source	Training
S05343-15	2015	Pigs	Pigs	animal source	Training
S05344-15	2015	Pigs	Pigs	animal source	Training
S05345-15	2015	Pigs	Pigs	animal source	Training
S05347-15	2015	Pigs	Pigs	animal source	Training
S05352-15	2015	Pigs	Pigs	animal source	Training
S05355-15	2015	Pigs	Pigs	animal source	Training
S05360-13	2013	Pigs	Pigs	farm environment source	Training
S05417-14	2014	Pigs	Pigs	animal source	Training
S05472-13	2013	Pigs	Pigs	animal source	Training
S05567-15	2015	Pigs	Pigs	animal source	Training
S05568-15	2015	Pigs	Pigs	animal source	Training
S05588-14	2014	Pigs	Pigs	animal source	Test
S05624-15	2015	Pigs	Pigs	animal source	Training
S05817-15	2015	Pigs	Pigs	animal source	Training
S05822-15	2015	Pigs	Pigs	farm environment source	Training
S05825-15	2015	Pigs	Pigs	animal source	Training
S05828-15	2015	Pigs	Pigs	animal source	Training
S05831-15	2015	Pigs	Pigs	animal source	Training
S05834-15	2015	Pigs	Pigs	farm environment source	Training
S05870-14	2014	Pigs	Pigs	animal source	Test
S05895-14	2014	Pigs	Pigs	animal source	Training
S05969-14	2014	Pigs	Pigs	unspecified source	Training
S05970-14	2014	Pigs	Pigs	animal source	Test
S05983-14	2014	Pigs	Pigs	animal source	Test
S05996-14	2014	Pigs	Pigs	animal source	Training
S06002-14	2014	Pigs	Pigs	animal source	Training
S06004-14	2014	Pigs	Pigs	animal source	Training
S06006-14	2014	Pigs	Pigs	animal source	Training
S06031-14	2014	Pigs	Pigs	animal source	Training
S06032-14	2014	Pigs	Pigs	animal source	Training
S06045-14	2014	Pigs	Pigs	farm environment source	Training
L00036-20	2019	Sheep	Sheep	animal source	Test
L00037-20	2019	Sheep	Sheep	animal source	Training
L00176-12	2012	Sheep	Sheep	animal source	Training
L00177-12	2012	Sheep	Sheep	animal source	Training
L00278-17	2017	Sheep	Cattle	unspecified source	Training
L00432-17	2017	Sheep	Cattle	animal source	Training
L00870-16	2016	Sheep	Cattle	animal source	Training
L00932-18	2018	Sheep	Cattle	animal source	Training
L01049-17	2017	Sheep	Sheep	animal source	Training
L01344-16	2016	Sheep	Sheep	animal source	Training
L01370-18	2018	Sheep	Cattle	animal source	Test
L01562-18	2018	Sheep	Cattle	animal source	Training
APHA01	2017	Sheep	Sheep	animal source	Training
APHA02	2017	Sheep	Sheep	animal source	Test
APHA03	2017	Sheep	Sheep	animal source	Training
L01970-17	2017	Sheep	Sheep	animal source	Training
L02013-17	2017	Sheep	Sheep	animal source	Training
L02175-17	2017	Sheep	Sheep	farm environment source	Training
L02334-16	2016	Sheep	Cattle	animal source	Test
L02390-16	2016	Sheep	Sheep	animal source	Training
L02402-17	2017	Sheep	Sheep	animal source	Test
L02405-17	2017	Sheep	Sheep	animal source	Training
L02435-16	2016	Sheep	OtherMammals	farm environment source	Training
L02436-16	2016	Sheep	Sheep	farm environment source	Training
L02482-17	2017	Sheep	Cattle	animal source	Training
L02697-16	2016	Sheep	Cattle	animal source	Test
L02915-16	2016	Sheep	Cattle	animal source	Training
L03088-16	2016	Sheep	Cattle	animal source	Training
L03193-16	2016	Sheep	Sheep	animal source	Training
L03299-16	2016	Sheep	Sheep	animal source	Training
S01255-15	2015	Sheep	Cattle	animal source	Test
APHA04	2018	Sheep	Sheep	animal source	Training
APHA05	2018	Sheep	Sheep	animal source	Training
APHA06	2018	Sheep	Sheep	animal source	Training
APHA07	2018	Sheep	Sheep	animal source	Training
APHA08	2018	Sheep	Sheep	animal source	Training
APHA09	2018	Sheep	Sheep	farm environment source	Training
APHA10	2018	Sheep	Sheep	animal source	Training
APHA11	2018	Sheep	Sheep	animal source	Test
APHA12	2018	Sheep	Sheep	farm environment source	Training
APHA13	2018	Sheep	Sheep	farm environment source	Training
APHA14	2018	Sheep	Sheep	farm environment source	Training
APHA15	2018	Sheep	Sheep	farm environment source	Test
APHA16	2018	Sheep	Sheep	farm environment source	Training
APHA17	2018	Sheep	Sheep	animal source	Training
APHA18	2018	Sheep	Sheep	animal source	Training
APHA19	2018	Sheep	Sheep	farm environment source	Training
S01952-14	2014	Turkey	Turkey	animal source	Test
S01995-14	2014	Turkey	Turkey	animal source	Training
S02708-14	2014	Turkey	Turkey	animal source	Test
S03266-14	2014	Turkey	Turkey	farm environment source	Training
S03276-16	2016	Turkey	Turkey	animal source	Training
S03544-14	2014	Turkey	Turkey	animal source	Training
S04188-16	2016	Turkey	Turkey	animal source	Training
S04326-15	2015	Turkey	Turkey	animal source	Training
S04477-16	2016	Turkey	Turkey	animal source	Training
S04565-14	2014	Turkey	Turkey	animal source	Training
S05247-14	2014	Turkey	Turkey	animal source	Training
SRR1958237	2014	NA	NA	human isolate	NA
SRR1958247	2014	NA	NA	human isolate	NA
SRR1958288	2014	NA	NA	human isolate	NA
SRR1958317	2014	NA	NA	human isolate	NA
SRR1958388	2014	NA	NA	human isolate	NA
SRR1958399	2014	NA	NA	human isolate	NA
SRR1958467	2014	NA	NA	human isolate	NA
SRR1958609	2014	NA	NA	human isolate	NA
SRR1958629	2014	NA	NA	human isolate	NA
SRR1958639	2014	NA	NA	human isolate	NA
SRR1959248	2014	NA	NA	human isolate	NA
SRR1959318	2014	NA	NA	human isolate	NA
SRR1959429	2012	NA	NA	human isolate	NA
SRR1959467	2015	NA	NA	human isolate	NA
SRR1959478	2015	NA	NA	human isolate	NA
SRR1959727	2014	NA	NA	human isolate	NA
SRR1960040	2014	NA	NA	human isolate	NA
SRR1960180	2014	NA	NA	human isolate	NA
SRR1960220	2014	NA	NA	human isolate	NA
SRR1960310	2014	NA	NA	human isolate	NA
SRR1960311	2015	NA	NA	human isolate	NA
SRR1960321	2014	NA	NA	human isolate	NA
SRR1960381	2013	NA	NA	human isolate	NA
SRR1961508	2014	NA	NA	human isolate	NA
SRR1961771	2014	NA	NA	human isolate	NA
SRR1963070	2014	NA	NA	human isolate	NA
SRR1963091	2014	NA	NA	human isolate	NA
SRR1963111	2014	NA	NA	human isolate	NA
SRR1963250	2014	NA	NA	human isolate	NA
SRR1963291	2014	NA	NA	human isolate	NA
SRR1963318	2014	NA	NA	human isolate	NA
SRR1963330	2014	NA	NA	human isolate	NA
SRR1963331	2014	NA	NA	human isolate	NA
SRR1963341	2014	NA	NA	human isolate	NA
SRR1963345	2015	NA	NA	human isolate	NA
SRR1963360	2015	NA	NA	human isolate	NA
SRR1963370	2012	NA	NA	human isolate	NA
SRR1963378	2015	NA	NA	human isolate	NA
SRR1963451	2014	NA	NA	human isolate	NA
SRR1963461	2014	NA	NA	human isolate	NA
SRR1963471	2015	NA	NA	human isolate	NA
SRR1963491	2015	NA	NA	human isolate	NA
SRR1965071	2015	NA	NA	human isolate	NA
SRR1965276	2014	NA	NA	human isolate	NA
SRR1965280	2015	NA	NA	human isolate	NA
SRR1965328	2014	NA	NA	human isolate	NA
SRR1965421	2014	NA	NA	human isolate	NA
SRR1965720	2014	NA	NA	human isolate	NA
SRR1965778	2015	NA	NA	human isolate	NA
SRR1965809	2015	NA	NA	human isolate	NA
SRR1965816	2014	NA	NA	human isolate	NA
SRR1965820	2014	NA	NA	human isolate	NA
SRR1965836	2015	NA	NA	human isolate	NA
SRR1965928	2014	NA	NA	human isolate	NA
SRR1965996	2014	NA	NA	human isolate	NA
SRR1966150	2015	NA	NA	human isolate	NA
SRR1966170	2014	NA	NA	human isolate	NA
SRR1966196	2014	NA	NA	human isolate	NA
SRR1966230	2014	NA	NA	human isolate	NA
SRR1966366	2014	NA	NA	human isolate	NA
SRR1966410	2015	NA	NA	human isolate	NA
SRR1966450	2014	NA	NA	human isolate	NA
SRR1966820	2015	NA	NA	human isolate	NA
SRR1967130	2014	NA	NA	human isolate	NA
SRR1967196	2014	NA	NA	human isolate	NA
SRR1967447	2014	NA	NA	human isolate	NA
SRR1967527	2014	NA	NA	human isolate	NA
SRR1967566	2014	NA	NA	human isolate	NA
SRR1967627	2014	NA	NA	human isolate	NA
SRR1967710	2014	NA	NA	human isolate	NA
SRR1967810	2014	NA	NA	human isolate	NA
SRR1967936	2015	NA	NA	human isolate	NA
SRR1968057	2015	NA	NA	human isolate	NA
SRR1968140	2014	NA	NA	human isolate	NA
SRR1968340	2014	NA	NA	human isolate	NA
SRR1968376	2014	NA	NA	human isolate	NA
SRR1968387	2014	NA	NA	human isolate	NA
SRR1968397	2014	NA	NA	human isolate	NA
SRR1968450	2015	NA	NA	human isolate	NA
SRR1968460	2014	NA	NA	human isolate	NA
SRR1968597	2015	NA	NA	human isolate	NA
SRR1968647	2014	NA	NA	human isolate	NA
SRR1968676	2014	NA	NA	human isolate	NA
SRR1968717	2014	NA	NA	human isolate	NA
SRR1968820	2014	NA	NA	human isolate	NA
SRR1968876	2015	NA	NA	human isolate	NA
SRR1968877	2014	NA	NA	human isolate	NA
SRR1968886	2015	NA	NA	human isolate	NA
SRR1968916	2015	NA	NA	human isolate	NA
SRR1968940	2015	NA	NA	human isolate	NA
SRR1968960	2015	NA	NA	human isolate	NA
SRR1968966	2015	NA	NA	human isolate	NA
SRR1969167	2015	NA	NA	human isolate	NA
SRR1969180	2015	NA	NA	human isolate	NA
SRR1969237	2015	NA	NA	human isolate	NA
SRR1969270	2014	NA	NA	human isolate	NA
SRR1969373	2015	NA	NA	human isolate	NA
SRR1969387	2014	NA	NA	human isolate	NA
SRR1969440	2015	NA	NA	human isolate	NA
SRR1969456	2014	NA	NA	human isolate	NA
SRR1969497	2014	NA	NA	human isolate	NA
SRR1969536	2015	NA	NA	human isolate	NA
SRR1969560	2014	NA	NA	human isolate	NA
SRR1969770	2014	NA	NA	human isolate	NA
SRR1969817	2014	NA	NA	human isolate	NA
SRR1969857	2015	NA	NA	human isolate	NA
SRR1969860	2015	NA	NA	human isolate	NA
SRR1969910	2014	NA	NA	human isolate	NA
SRR1970045	2015	NA	NA	human isolate	NA
SRR3049451	2015	NA	NA	human isolate	NA
SRR3049680	2015	NA	NA	human isolate	NA
SRR3284829	2015	NA	NA	human isolate	NA
SRR3284851	2015	NA	NA	human isolate	NA
SRR3285359	2015	NA	NA	human isolate	NA
SRR3285399	2015	NA	NA	human isolate	NA
SRR3285413	2015	NA	NA	human isolate	NA
SRR3285420	2015	NA	NA	human isolate	NA
SRR3285428	2015	NA	NA	human isolate	NA
SRR3285437	2015	NA	NA	human isolate	NA
SRR3285499	2015	NA	NA	human isolate	NA
SRR3286599	2015	NA	NA	human isolate	NA
SRR3286644	2015	NA	NA	human isolate	NA
SRR3286646	2015	NA	NA	human isolate	NA
SRR3286672	2015	NA	NA	human isolate	NA
SRR3286699	2015	NA	NA	human isolate	NA
SRR3286709	2015	NA	NA	human isolate	NA
SRR3286729	2015	NA	NA	human isolate	NA
SRR3286779	2015	NA	NA	human isolate	NA
SRR3286819	2015	NA	NA	human isolate	NA
SRR3286858	2015	NA	NA	human isolate	NA
SRR3286893	2015	NA	NA	human isolate	NA
SRR3286899	2015	NA	NA	human isolate	NA
SRR3286955	2015	NA	NA	human isolate	NA
SRR3286973	2015	NA	NA	human isolate	NA
SRR3321718	2015	NA	NA	human isolate	NA
SRR3321719	2015	NA	NA	human isolate	NA
SRR3321732	2015	NA	NA	human isolate	NA
SRR3321802	2015	NA	NA	human isolate	NA
SRR3321807	2015	NA	NA	human isolate	NA
SRR3321854	2015	NA	NA	human isolate	NA
SRR3321856	2015	NA	NA	human isolate	NA
SRR3321870	2016	NA	NA	human isolate	NA
SRR3321880	2015	NA	NA	human isolate	NA
SRR3321881	2015	NA	NA	human isolate	NA
SRR3321891	2015	NA	NA	human isolate	NA
SRR3321892	2015	NA	NA	human isolate	NA
SRR3321902	2015	NA	NA	human isolate	NA
SRR3321903	2015	NA	NA	human isolate	NA
SRR3322022	2015	NA	NA	human isolate	NA
SRR3322025	2015	NA	NA	human isolate	NA
SRR3322092	2015	NA	NA	human isolate	NA
SRR3322093	2015	NA	NA	human isolate	NA
SRR3322094	2015	NA	NA	human isolate	NA
SRR3322096	2015	NA	NA	human isolate	NA
SRR3322099	2015	NA	NA	human isolate	NA
SRR3322108	2015	NA	NA	human isolate	NA
SRR3322109	2015	NA	NA	human isolate	NA
SRR3322110	2015	NA	NA	human isolate	NA
SRR3322111	2015	NA	NA	human isolate	NA
SRR3322112	2015	NA	NA	human isolate	NA
SRR3322115	2015	NA	NA	human isolate	NA
SRR3322122	2015	NA	NA	human isolate	NA
SRR3322123	2015	NA	NA	human isolate	NA
SRR3322136	2015	NA	NA	human isolate	NA
SRR3322137	2015	NA	NA	human isolate	NA
SRR3322138	2015	NA	NA	human isolate	NA
SRR3322147	2015	NA	NA	human isolate	NA
SRR3322148	2015	NA	NA	human isolate	NA
SRR3322160	2016	NA	NA	human isolate	NA
SRR3322203	2015	NA	NA	human isolate	NA
SRR3322212	2015	NA	NA	human isolate	NA
SRR3322226	2015	NA	NA	human isolate	NA
SRR3322316	2015	NA	NA	human isolate	NA
SRR3322317	2015	NA	NA	human isolate	NA
SRR3322318	2015	NA	NA	human isolate	NA
SRR3322319	2015	NA	NA	human isolate	NA
SRR3322320	2015	NA	NA	human isolate	NA
SRR3322321	2015	NA	NA	human isolate	NA
SRR3322329	2015	NA	NA	human isolate	NA
SRR3322333	2015	NA	NA	human isolate	NA
SRR3322341	2015	NA	NA	human isolate	NA
SRR3322343	2015	NA	NA	human isolate	NA
SRR3322345	2015	NA	NA	human isolate	NA
SRR3322351	2015	NA	NA	human isolate	NA
SRR3322352	2015	NA	NA	human isolate	NA
SRR3322354	2015	NA	NA	human isolate	NA
SRR3322366	2016	NA	NA	human isolate	NA
SRR3322367	2015	NA	NA	human isolate	NA
SRR3322368	2015	NA	NA	human isolate	NA
SRR3322370	2015	NA	NA	human isolate	NA
SRR3322379	2015	NA	NA	human isolate	NA
SRR3322380	2015	NA	NA	human isolate	NA
SRR3322394	2015	NA	NA	human isolate	NA
SRR3322395	2015	NA	NA	human isolate	NA
SRR3322402	2015	NA	NA	human isolate	NA
SRR3322404	2015	NA	NA	human isolate	NA
SRR3322406	2015	NA	NA	human isolate	NA
SRR3322407	2015	NA	NA	human isolate	NA
SRR3322408	2015	NA	NA	human isolate	NA
SRR3322409	2015	NA	NA	human isolate	NA
SRR3322420	2015	NA	NA	human isolate	NA
SRR3322589	2015	NA	NA	human isolate	NA
SRR3322590	2015	NA	NA	human isolate	NA
SRR3322591	2015	NA	NA	human isolate	NA
SRR3322592	2015	NA	NA	human isolate	NA
SRR3322620	2015	NA	NA	human isolate	NA
SRR3322621	2016	NA	NA	human isolate	NA
SRR3322622	2015	NA	NA	human isolate	NA
SRR3322629	2015	NA	NA	human isolate	NA
SRR3322643	2015	NA	NA	human isolate	NA
SRR3322644	2015	NA	NA	human isolate	NA
SRR3322645	2015	NA	NA	human isolate	NA
SRR3322654	2015	NA	NA	human isolate	NA
SRR3322655	2015	NA	NA	human isolate	NA
SRR3322656	2015	NA	NA	human isolate	NA
SRR3322666	2015	NA	NA	human isolate	NA
SRR3322667	2015	NA	NA	human isolate	NA
SRR3322676	2015	NA	NA	human isolate	NA
SRR3322677	2015	NA	NA	human isolate	NA
SRR3322689	2015	NA	NA	human isolate	NA
SRR3322690	2015	NA	NA	human isolate	NA
SRR3322698	2015	NA	NA	human isolate	NA
SRR3322701	2015	NA	NA	human isolate	NA
SRR3322711	2015	NA	NA	human isolate	NA
SRR3322712	2016	NA	NA	human isolate	NA
SRR3322722	2015	NA	NA	human isolate	NA
SRR3322734	2015	NA	NA	human isolate	NA
SRR3322735	2015	NA	NA	human isolate	NA
SRR3322856	2015	NA	NA	human isolate	NA
SRR3322857	2015	NA	NA	human isolate	NA
SRR3322916	2015	NA	NA	human isolate	NA
SRR3322959	2015	NA	NA	human isolate	NA
SRR3322960	2015	NA	NA	human isolate	NA
SRR3322961	2015	NA	NA	human isolate	NA
SRR3322970	2015	NA	NA	human isolate	NA
SRR3322986	2015	NA	NA	human isolate	NA
SRR3322987	2016	NA	NA	human isolate	NA
SRR3323007	2015	NA	NA	human isolate	NA
SRR3323008	2015	NA	NA	human isolate	NA
SRR3323009	2016	NA	NA	human isolate	NA
SRR3323010	2015	NA	NA	human isolate	NA
SRR3323015	2015	NA	NA	human isolate	NA
SRR3323017	2015	NA	NA	human isolate	NA
SRR3323018	2016	NA	NA	human isolate	NA
SRR3323019	2015	NA	NA	human isolate	NA
SRR3323020	2015	NA	NA	human isolate	NA
SRR3323033	2015	NA	NA	human isolate	NA
SRR3323034	2015	NA	NA	human isolate	NA
SRR3323043	2015	NA	NA	human isolate	NA
SRR3323064	2015	NA	NA	human isolate	NA
SRR5193107	2015	NA	NA	human isolate	NA
SRR5193866	2016	NA	NA	human isolate	NA
SRR5193974	2016	NA	NA	human isolate	NA
SRR5215627	2016	NA	NA	human isolate	NA
SRR5215705	2016	NA	NA	human isolate	NA
SRR5215736	2016	NA	NA	human isolate	NA
SRR5215740	2016	NA	NA	human isolate	NA
SRR5215797	2015	NA	NA	human isolate	NA
SRR5216480	2016	NA	NA	human isolate	NA
SRR5216597	2016	NA	NA	human isolate	NA
SRR5583160	2017	NA	NA	human isolate	NA
SRR5583191	2017	NA	NA	human isolate	NA
SRR5584826	2017	NA	NA	human isolate	NA
SRR5584999	2017	NA	NA	human isolate	NA
SRR5585012	2017	NA	NA	human isolate	NA
SRR5585268	2017	NA	NA	human isolate	NA
SRR5585323	2017	NA	NA	human isolate	NA
SRR5585332	2017	NA	NA	human isolate	NA
SRR5631587	2017	NA	NA	human isolate	NA
SRR5631639	2017	NA	NA	human isolate	NA
SRR5632338	2017	NA	NA	human isolate	NA
SRR5632865	2017	NA	NA	human isolate	NA
SRR5632913	2017	NA	NA	human isolate	NA
SRR5633072	2017	NA	NA	human isolate	NA
SRR5633169	2017	NA	NA	human isolate	NA
SRR5633178	2017	NA	NA	human isolate	NA
SRR5633352	2017	NA	NA	human isolate	NA
SRR5633370	2017	NA	NA	human isolate	NA
SRR5633375	2017	NA	NA	human isolate	NA
SRR6062315	2016	NA	NA	human isolate	NA
SRR6062324	2015	NA	NA	human isolate	NA
SRR6062366	2016	NA	NA	human isolate	NA
SRR6062390	2015	NA	NA	human isolate	NA
SRR6062396	2015	NA	NA	human isolate	NA
SRR6062411	2015	NA	NA	human isolate	NA
SRR6062450	2015	NA	NA	human isolate	NA
SRR6074504	2015	NA	NA	human isolate	NA
SRR6074531	2015	NA	NA	human isolate	NA
SRR6074554	2015	NA	NA	human isolate	NA
SRR6074565	2015	NA	NA	human isolate	NA
SRR6074575	2015	NA	NA	human isolate	NA
SRR6074581	2015	NA	NA	human isolate	NA
SRR6074603	2015	NA	NA	human isolate	NA
SRR6074654	2015	NA	NA	human isolate	NA
SRR6074655	2015	NA	NA	human isolate	NA
SRR6074683	2016	NA	NA	human isolate	NA
SRR6111041	2015	NA	NA	human isolate	NA
SRR6111067	2015	NA	NA	human isolate	NA
SRR6111069	2016	NA	NA	human isolate	NA
SRR6111076	2015	NA	NA	human isolate	NA
SRR6111105	2015	NA	NA	human isolate	NA
SRR6111117	2015	NA	NA	human isolate	NA
SRR6111227	2015	NA	NA	human isolate	NA
SRR6111298	2015	NA	NA	human isolate	NA
SRR6111305	2015	NA	NA	human isolate	NA
SRR6114078	2015	NA	NA	human isolate	NA
SRR6114084	2015	NA	NA	human isolate	NA
SRR6116794	2015	NA	NA	human isolate	NA
SRR6116917	2015	NA	NA	human isolate	NA
SRR6116918	2015	NA	NA	human isolate	NA
SRR6116940	2015	NA	NA	human isolate	NA
SRR6116944	2015	NA	NA	human isolate	NA
SRR6116946	2016	NA	NA	human isolate	NA
SRR6116949	2015	NA	NA	human isolate	NA
SRR6116959	2015	NA	NA	human isolate	NA
SRR6117475	2015	NA	NA	human isolate	NA
SRR6117484	2015	NA	NA	human isolate	NA
SRR6117488	2015	NA	NA	human isolate	NA
SRR6117489	2015	NA	NA	human isolate	NA
SRR6117506	2015	NA	NA	human isolate	NA
SRR6117508	2015	NA	NA	human isolate	NA
SRR6117509	2015	NA	NA	human isolate	NA
SRR6117758	2016	NA	NA	human isolate	NA
SRR6117765	2016	NA	NA	human isolate	NA
SRR6117771	2016	NA	NA	human isolate	NA
SRR6117777	2016	NA	NA	human isolate	NA
SRR6117797	2016	NA	NA	human isolate	NA
SRR6117845	2016	NA	NA	human isolate	NA
SRR7090665	2017	NA	NA	human isolate	NA
SRR7095407	2017	NA	NA	human isolate	NA
SRR7123279	2017	NA	NA	human isolate	NA
SRR7157777	2017	NA	NA	human isolate	NA
SRR7159892	2016	NA	NA	human isolate	NA
SRR7159935	2017	NA	NA	human isolate	NA
SRR7163813	2016	NA	NA	human isolate	NA
SRR7163823	2017	NA	NA	human isolate	NA
SRR7167732	2016	NA	NA	human isolate	NA
SRR7184592	2016	NA	NA	human isolate	NA
SRR7187209	2016	NA	NA	human isolate	NA
SRR7187239	2017	NA	NA	human isolate	NA
SRR7187248	2017	NA	NA	human isolate	NA
SRR7187906	2017	NA	NA	human isolate	NA
SRR7187935	2017	NA	NA	human isolate	NA
SRR7187959	2017	NA	NA	human isolate	NA
SRR7187961	2018	NA	NA	human isolate	NA
SRR7191735	2017	NA	NA	human isolate	NA
SRR7191860	2017	NA	NA	human isolate	NA
SRR7204318	2017	NA	NA	human isolate	NA
SRR7204384	2017	NA	NA	human isolate	NA
SRR7204553	2018	NA	NA	human isolate	NA
SRR7204576	2017	NA	NA	human isolate	NA
SRR7204598	2016	NA	NA	human isolate	NA
SRR7221402	2017	NA	NA	human isolate	NA
SRR7223164	2016	NA	NA	human isolate	NA
SRR7236726	2017	NA	NA	human isolate	NA
SRR7236727	2017	NA	NA	human isolate	NA
SRR7237469	2017	NA	NA	human isolate	NA
SRR7249870	2017	NA	NA	human isolate	NA
SRR7249937	2017	NA	NA	human isolate	NA
SRR7251511	2017	NA	NA	human isolate	NA
SRR7251567	2016	NA	NA	human isolate	NA
SRR7257413	2018	NA	NA	human isolate	NA
SRR7275033	2017	NA	NA	human isolate	NA
SRR7277867	2016	NA	NA	human isolate	NA
SRR7278051	2017	NA	NA	human isolate	NA
SRR7278071	2016	NA	NA	human isolate	NA
SRR7283829	2018	NA	NA	human isolate	NA
SRR7284301	2017	NA	NA	human isolate	NA
SRR7284350	2017	NA	NA	human isolate	NA
SRR7284352	2016	NA	NA	human isolate	NA
SRR7284473	2016	NA	NA	human isolate	NA
SRR7284508	2016	NA	NA	human isolate	NA
SRR7285822	2017	NA	NA	human isolate	NA
SRR7285842	2017	NA	NA	human isolate	NA
SRR7285878	2017	NA	NA	human isolate	NA
SRR7285900	2016	NA	NA	human isolate	NA
SRR7285940	2017	NA	NA	human isolate	NA
SRR7286748	2016	NA	NA	human isolate	NA
SRR7286831	2015	NA	NA	human isolate	NA
SRR7286879	2017	NA	NA	human isolate	NA
SRR7286924	2018	NA	NA	human isolate	NA
SRR7291938	2017	NA	NA	human isolate	NA
SRR7292637	2017	NA	NA	human isolate	NA
SRR7292677	2017	NA	NA	human isolate	NA
SRR7292929	2016	NA	NA	human isolate	NA
SRR7292995	2017	NA	NA	human isolate	NA
SRR7297956	2017	NA	NA	human isolate	NA
SRR7298365	2016	NA	NA	human isolate	NA
SRR7298368	2016	NA	NA	human isolate	NA
SRR7298814	2017	NA	NA	human isolate	NA
SRR7298834	2018	NA	NA	human isolate	NA
SRR7298846	2016	NA	NA	human isolate	NA
SRR7299108	2017	NA	NA	human isolate	NA
SRR7299130	2018	NA	NA	human isolate	NA
SRR7299134	2015	NA	NA	human isolate	NA
SRR7310314	2017	NA	NA	human isolate	NA
SRR7310319	2017	NA	NA	human isolate	NA
SRR7310610	2018	NA	NA	human isolate	NA
SRR7343879	2016	NA	NA	human isolate	NA
SRR7349146	2016	NA	NA	human isolate	NA
SRR7349149	2016	NA	NA	human isolate	NA
SRR7349160	2017	NA	NA	human isolate	NA
SRR7349174	2017	NA	NA	human isolate	NA
SRR7349350	2017	NA	NA	human isolate	NA
SRR7350698	2016	NA	NA	human isolate	NA
SRR7350700	2016	NA	NA	human isolate	NA
SRR7350771	2016	NA	NA	human isolate	NA
SRR7350773	2016	NA	NA	human isolate	NA
SRR7350798	2017	NA	NA	human isolate	NA
SRR7351418	2016	NA	NA	human isolate	NA
SRR7351492	2017	NA	NA	human isolate	NA
SRR7351508	2016	NA	NA	human isolate	NA
SRR7351543	2017	NA	NA	human isolate	NA
SRR7351614	2016	NA	NA	human isolate	NA
SRR7358375	2017	NA	NA	human isolate	NA
SRR7358380	2017	NA	NA	human isolate	NA
SRR7359008	2016	NA	NA	human isolate	NA
SRR7359072	2017	NA	NA	human isolate	NA
SRR7359586	2016	NA	NA	human isolate	NA
SRR7359612	2017	NA	NA	human isolate	NA
SRR7359622	2017	NA	NA	human isolate	NA
SRR7367582	2017	NA	NA	human isolate	NA
SRR7368917	2017	NA	NA	human isolate	NA
SRR7369097	2017	NA	NA	human isolate	NA
SRR7401744	2017	NA	NA	human isolate	NA
SRR7401752	2016	NA	NA	human isolate	NA
SRR7402045	2016	NA	NA	human isolate	NA
SRR7402350	2016	NA	NA	human isolate	NA
SRR7402428	2016	NA	NA	human isolate	NA
SRR7402431	2015	NA	NA	human isolate	NA
SRR7408334	2018	NA	NA	human isolate	NA
SRR7408372	2017	NA	NA	human isolate	NA
SRR7410302	2017	NA	NA	human isolate	NA
SRR7414464	2017	NA	NA	human isolate	NA
SRR7414475	2016	NA	NA	human isolate	NA
SRR7414822	2017	NA	NA	human isolate	NA
SRR7416151	2016	NA	NA	human isolate	NA
SRR7416259	2016	NA	NA	human isolate	NA
SRR7416372	2017	NA	NA	human isolate	NA
SRR7416375	2016	NA	NA	human isolate	NA
SRR7417207	2016	NA	NA	human isolate	NA
SRR7417335	2017	NA	NA	human isolate	NA
SRR7417362	2017	NA	NA	human isolate	NA
SRR7417391	2018	NA	NA	human isolate	NA
SRR7426541	2016	NA	NA	human isolate	NA
SRR7426624	2016	NA	NA	human isolate	NA
SRR7426896	2017	NA	NA	human isolate	NA
SRR7426931	2017	NA	NA	human isolate	NA
SRR7426942	2018	NA	NA	human isolate	NA
SRR7426955	2016	NA	NA	human isolate	NA
SRR7427007	2017	NA	NA	human isolate	NA
SRR7427017	2017	NA	NA	human isolate	NA
SRR7427044	2017	NA	NA	human isolate	NA
SRR7427062	2017	NA	NA	human isolate	NA
SRR7427068	2017	NA	NA	human isolate	NA
SRR7439355	2016	NA	NA	human isolate	NA
SRR7439404	2016	NA	NA	human isolate	NA
SRR7439565	2018	NA	NA	human isolate	NA
SRR7444186	2017	NA	NA	human isolate	NA
SRR7444217	2018	NA	NA	human isolate	NA
SRR7444231	2017	NA	NA	human isolate	NA
SRR7444236	2017	NA	NA	human isolate	NA
SRR7444247	2017	NA	NA	human isolate	NA
SRR7444282	2016	NA	NA	human isolate	NA
SRR7450779	2017	NA	NA	human isolate	NA
SRR7451113	2017	NA	NA	human isolate	NA
SRR7451137	2017	NA	NA	human isolate	NA
SRR7456736	2017	NA	NA	human isolate	NA
SRR7456771	2017	NA	NA	human isolate	NA
SRR7456776	2017	NA	NA	human isolate	NA
SRR7456845	2018	NA	NA	human isolate	NA
SRR7456976	2017	NA	NA	human isolate	NA
SRR7457856	2017	NA	NA	human isolate	NA
SRR7457911	2017	NA	NA	human isolate	NA
SRR7457929	2016	NA	NA	human isolate	NA
SRR7458189	2017	NA	NA	human isolate	NA
SRR7458216	2016	NA	NA	human isolate	NA
SRR7458219	2017	NA	NA	human isolate	NA
SRR7458550	2017	NA	NA	human isolate	NA
SRR7458602	2017	NA	NA	human isolate	NA
SRR7458607	2016	NA	NA	human isolate	NA
SRR7458608	2016	NA	NA	human isolate	NA
SRR7458769	2017	NA	NA	human isolate	NA
SRR7458786	2017	NA	NA	human isolate	NA
SRR7458802	2017	NA	NA	human isolate	NA
SRR7465051	2017	NA	NA	human isolate	NA
SRR7468870	2017	NA	NA	human isolate	NA
SRR7469127	2017	NA	NA	human isolate	NA
SRR7474379	2017	NA	NA	human isolate	NA
SRR7474649	2017	NA	NA	human isolate	NA
SRR7474666	2017	NA	NA	human isolate	NA
SRR7474884	2016	NA	NA	human isolate	NA
SRR7475412	2017	NA	NA	human isolate	NA
SRR7475462	2017	NA	NA	human isolate	NA
SRR7475487	2016	NA	NA	human isolate	NA
SRR7480364	2017	NA	NA	human isolate	NA
SRR7480375	2017	NA	NA	human isolate	NA
SRR7495507	2016	NA	NA	human isolate	NA
SRR7495586	2017	NA	NA	human isolate	NA
SRR7495720	2016	NA	NA	human isolate	NA
SRR7506875	2018	NA	NA	human isolate	NA
SRR7506978	2017	NA	NA	human isolate	NA
SRR7506995	2018	NA	NA	human isolate	NA
SRR7511720	2017	NA	NA	human isolate	NA
SRR7516501	2016	NA	NA	human isolate	NA
SRR7516551	2017	NA	NA	human isolate	NA
SRR7516708	2016	NA	NA	human isolate	NA
SRR7522950	2017	NA	NA	human isolate	NA
SRR7523615	2018	NA	NA	human isolate	NA
SRR7523680	2016	NA	NA	human isolate	NA
SRR7523790	2016	NA	NA	human isolate	NA
SRR7523836	2016	NA	NA	human isolate	NA
SRR7523864	2016	NA	NA	human isolate	NA
SRR7527800	2016	NA	NA	human isolate	NA
SRR7527813	2015	NA	NA	human isolate	NA
SRR7527842	2017	NA	NA	human isolate	NA
SRR7528116	2017	NA	NA	human isolate	NA
SRR7528122	2017	NA	NA	human isolate	NA
SRR7528142	2018	NA	NA	human isolate	NA
SRR7533235	2017	NA	NA	human isolate	NA
SRR7533367	2017	NA	NA	human isolate	NA
SRR7533373	2017	NA	NA	human isolate	NA
SRR7533375	2016	NA	NA	human isolate	NA
SRR7533443	2017	NA	NA	human isolate	NA
SRR7538798	2017	NA	NA	human isolate	NA
SRR7538858	2017	NA	NA	human isolate	NA
SRR7538888	2018	NA	NA	human isolate	NA
SRR7828243	2018	NA	NA	human isolate	NA
SRR7828368	2018	NA	NA	human isolate	NA
SRR7828493	2018	NA	NA	human isolate	NA
SRR7841408	2018	NA	NA	human isolate	NA
SRR7841478	2018	NA	NA	human isolate	NA
SRR7842524	2017	NA	NA	human isolate	NA
SRR7842639	2018	NA	NA	human isolate	NA
SRR7842665	2018	NA	NA	human isolate	NA
SRR7850480	2018	NA	NA	human isolate	NA
SRR7850514	2018	NA	NA	human isolate	NA
SRR7850590	2018	NA	NA	human isolate	NA
SRR7867297	2018	NA	NA	human isolate	NA
SRR7874114	2018	NA	NA	human isolate	NA
SRR7879346	2018	NA	NA	human isolate	NA
SRR7884642	2017	NA	NA	human isolate	NA
SRR7884656	2018	NA	NA	human isolate	NA
SRR7890235	2017	NA	NA	human isolate	NA
SRR7890492	2018	NA	NA	human isolate	NA
SRR7902689	2016	NA	NA	human isolate	NA
SRR7903039	2016	NA	NA	human isolate	NA
SRR7903098	2016	NA	NA	human isolate	NA
SRR7903101	2018	NA	NA	human isolate	NA
SRR7997090	2017	NA	NA	human isolate	NA
SRR8084270	2018	NA	NA	human isolate	NA
SRR8084310	2018	NA	NA	human isolate	NA
SRR8098332	2018	NA	NA	human isolate	NA
SRR8117038	2018	NA	NA	human isolate	NA
SRR8118234	2018	NA	NA	human isolate	NA
SRR8118244	2018	NA	NA	human isolate	NA
SRR8118247	2018	NA	NA	human isolate	NA
SRR8137287	2018	NA	NA	human isolate	NA
SRR8172831	2018	NA	NA	human isolate	NA
SRR8182365	2018	NA	NA	human isolate	NA
SRR8182952	2018	NA	NA	human isolate	NA
SRR8204772	2018	NA	NA	human isolate	NA
SRR8204798	2018	NA	NA	human isolate	NA
SRR8204817	2018	NA	NA	human isolate	NA
SRR8239898	2018	NA	NA	human isolate	NA
SRR8269037	2018	NA	NA	human isolate	NA
SRR8293598	2018	NA	NA	human isolate	NA
SRR8293802	2018	NA	NA	human isolate	NA
SRR8297288	2018	NA	NA	human isolate	NA
SRR8297306	2018	NA	NA	human isolate	NA
SRR8299444	2018	NA	NA	human isolate	NA
SRR8350191	2018	NA	NA	human isolate	NA
SRR8350286	2018	NA	NA	human isolate	NA
SRR8350293	2018	NA	NA	human isolate	NA
SRR8367063	2018	NA	NA	human isolate	NA
SRR8375215	2018	NA	NA	human isolate	NA
SRR8375217	2018	NA	NA	human isolate	NA
SRR8375225	2018	NA	NA	human isolate	NA
SRR8382432	2018	NA	NA	human isolate	NA
SRR8385668	2018	NA	NA	human isolate	NA
SRR8399297	2018	NA	NA	human isolate	NA
SRR8405215	2018	NA	NA	human isolate	NA
SRR8419424	2018	NA	NA	human isolate	NA
SRR8436070	2018	NA	NA	human isolate	NA
SRR8452331	2018	NA	NA	human isolate	NA
SRR8485041	2018	NA	NA	human isolate	NA
SRR8490698	2018	NA	NA	human isolate	NA
SRR8490757	2018	NA	NA	human isolate	NA
SRR8490812	2018	NA	NA	human isolate	NA
SRR8499036	2018	NA	NA	human isolate	NA
SRR8503662	2018	NA	NA	human isolate	NA
SRR8503744	2018	NA	NA	human isolate	NA
SRR8503783	2018	NA	NA	human isolate	NA
SRR8503893	2018	NA	NA	human isolate	NA
SRR8503985	2018	NA	NA	human isolate	NA
SRR8509445	2018	NA	NA	human isolate	NA
SRR8524729	2017	NA	NA	human isolate	NA
SRR8526049	2017	NA	NA	human isolate	NA
SRR8526108	2017	NA	NA	human isolate	NA
SRR8528430	2017	NA	NA	human isolate	NA
SRR8528443	2017	NA	NA	human isolate	NA
SRR8528448	2017	NA	NA	human isolate	NA
SRR8528691	2017	NA	NA	human isolate	NA
SRR8543192	2017	NA	NA	human isolate	NA
SRR8543195	2017	NA	NA	human isolate	NA
SRR8543203	2017	NA	NA	human isolate	NA
SRR8548442	2017	NA	NA	human isolate	NA
SRR8548682	2017	NA	NA	human isolate	NA
SRR8551892	2017	NA	NA	human isolate	NA
SRR8551951	2017	NA	NA	human isolate	NA
SRR8553871	2017	NA	NA	human isolate	NA
SRR8553874	2017	NA	NA	human isolate	NA
SRR8553879	2017	NA	NA	human isolate	NA
SRR8553906	2017	NA	NA	human isolate	NA
SRR8553978	2017	NA	NA	human isolate	NA
SRR8553988	2017	NA	NA	human isolate	NA
SRR8554017	2017	NA	NA	human isolate	NA
SRR8568488	2017	NA	NA	human isolate	NA
SRR8568743	2017	NA	NA	human isolate	NA
SRR8568777	2017	NA	NA	human isolate	NA
SRR8585052	2017	NA	NA	human isolate	NA
SRR8585093	2017	NA	NA	human isolate	NA
SRR8585160	2017	NA	NA	human isolate	NA
SRR8585163	2017	NA	NA	human isolate	NA
SRR8637895	2017	NA	NA	human isolate	NA
SRR8638104	2017	NA	NA	human isolate	NA
SRR8645726	2017	NA	NA	human isolate	NA
SRR8647237	2016	NA	NA	human isolate	NA
SRR8648197	2017	NA	NA	human isolate	NA
SRR8648331	2017	NA	NA	human isolate	NA
SRR8648342	2016	NA	NA	human isolate	NA
SRR8648352	2016	NA	NA	human isolate	NA
SRR8650349	2016	NA	NA	human isolate	NA
SRR8650439	2016	NA	NA	human isolate	NA
SRR8650742	2017	NA	NA	human isolate	NA
SRR8652263	2016	NA	NA	human isolate	NA
SRR8652388	2017	NA	NA	human isolate	NA
SRR8655420	2016	NA	NA	human isolate	NA
SRR8658159	2016	NA	NA	human isolate	NA
SRR8658181	2016	NA	NA	human isolate	NA
SRR8658185	2016	NA	NA	human isolate	NA
SRR8658201	2016	NA	NA	human isolate	NA
SRR8658236	2016	NA	NA	human isolate	NA
SRR8661023	2016	NA	NA	human isolate	NA
SRR8661024	2016	NA	NA	human isolate	NA
SRR8661064	2016	NA	NA	human isolate	NA
SRR8661076	2016	NA	NA	human isolate	NA
SRR8661087	2016	NA	NA	human isolate	NA
SRR8661089	2016	NA	NA	human isolate	NA
SRR8661179	2016	NA	NA	human isolate	NA
SRR8667243	2016	NA	NA	human isolate	NA
SRR8667331	2016	NA	NA	human isolate	NA
SRR8667428	2016	NA	NA	human isolate	NA
SRR8667445	2016	NA	NA	human isolate	NA
SRR8671230	2016	NA	NA	human isolate	NA
SRR8671262	2016	NA	NA	human isolate	NA
SRR8671281	2016	NA	NA	human isolate	NA
SRR8691543	2016	NA	NA	human isolate	NA
SRR8691705	2016	NA	NA	human isolate	NA
SRR8698188	2016	NA	NA	human isolate	NA
SRR8738295	2015	NA	NA	human isolate	NA
SRR8747482	2015	NA	NA	human isolate	NA
