# Supplementary material for: Development and validation of a random forest algorithm for source attribution of animal and human Salmonella Typhimurium and monophasic variants of S. Typhimurium isolates in England and Wales utilising whole genome sequencing data
Source: Front Microbiol. 2024 Mar 12;14:1254860. doi: 10.3389/fmicb.2023.1254860 (PMC10963456; doi:10.3389/fmicb.2023.1254860)
Supplement: Supplementary file 1 [file Data_Sheet_1.zip › Supplementary Table 6.xlsx]

## Sheet: Supplementary Table 6
	number of human isolates (n=662) assigned to a primary source
model	Broilers	Cattle	Game	Layers	OtherMammals	Pigs	Sheep	Turkey
RF1	33 (5.0%)	314 (47.4%)	8 (1.2%)	4 (0.6%)	85 (12.8%)	163 (24.6%)	55 (8.3%)	0 (0.0%)
RF1 - no DT104	26 (3.9%)	355 (53.6%)	7 (1.1%)	2 (0.3%)	72 (10.9%)	149 (22.5%)	51 (7.7%)	0 (0.0%)
	number of human isolates (n=662) assigned to a primary source (sum of probabilities of assignment for each primary source class)
model	Broilers	Cattle	Game	Layers	OtherMammals	Pigs	Sheep	Turkey
RF1	42.21 (6.4%)	288.41 (43.6%)	11.55 (1.7%)	7.88 (1.2%)	88.59 (13.4%)	166.57 (25.2%)	49.26 (7.4%)	7.52 (1.1%)
RF1 - no DT104	68.31 (10.3%)	239.35 (36.2%)	14.29 (2.2%)	7.93 (1.2%)	129.29 (19.5%)	156.29 (23.6%)	39.61 (6.0%)	6.93 (1.0%)
	number of low confidence probability of assignment human isolates (n=111 for RF1; n=125 for RF1 - no DT104) assigned to a primary source class
model	Broilers	Cattle	Game	Layers	OtherMammals	Pigs	Sheep	Turkey
RF1	1 (0.9%)	15 (13.5%)	2 (1.8%)	1 (0.9%)	32 (28.8%)	15 (13.5%)	45 (40.5%)	0 (0.0%)
RF1 - no DT104	0 (0.0%)	64 (51.2%)	1 (0.8%)	1 (0.8%)	40 (32.0%)	15 (12.0%)	4 (3.2%)	0 (0.0%)
	number of DT104 outbreak related human isolates (n=141) assigned to a primary source
model	Broilers	Cattle	Game	Layers	OtherMammals	Pigs	Sheep	Turkey
RF1	0 (0.0%)	136 (96.5%)	0 (0.0%)	0 (0.0%)	2 (1.4%)	0 (0.0%)	3 (2.1%)	0 (0.0%)
RF1 - no DT104	0 (0.0%)	140 (99.3%)	0 (0.0%)	0 (0.0%)	1 (0.7%)	0 (0.0%)	0 (0.0%)	0 (0.0%)
	number of low confidence probability of assignment DT104 outbreak related human isolates (n=0 for RF1; n=21 for RF1 - no DT104) assigned to a primary source class
model	Broilers	Cattle	Game	Layers	OtherMammals	Pigs	Sheep	Turkey
RF1	0 (0.0%)	0 (0.0%)	0 (0.0%)	0 (0.0%)	0 (0.0%)	0 (0.0%)	0 (0.0%)	0 (0.0%)
RF1 - no DT104	0 (0.0%)	20 (95.2%)	0 (0.0%)	0 (0.0%)	1 (4.8%)	0 (0.0%)	0 (0.0%)	0 (0.0%)
	number of "of DT104" human isolates (n=448) assigned to a primary source
model	Broilers	Cattle	Game	Layers	OtherMammals	Pigs	Sheep	Turkey
RF1	26 (5.8%)	311 (69.4%)	7 (1.6%)	0 (0.0%)	20 (4.5%)	37 (8.3%)	47 (10.5%)	0 (0.0%)
RF1 - no DT104	26 (5.8%)	354 (79.0%)	6 (1.3%)	0 (0.0%)	15 (3.3%)	3 (0.7%)	44 (9.8%)	0 (0.0%)
	number of COMPARE project human isolates (n=214) assigned to a primary source
model	Broilers	Cattle	Game	Layers	OtherMammals	Pigs	Sheep	Turkey
RF1	7 (3.3%)	3 (1.4%)	1 (0.5%)	4 (1.9%)	65 (30.4%)	126 (58.9%)	8 (3.7%)	0 (0.0%)
RF1 - no DT104	0 (0.0%)	1 (0.5%)	1 (0.5%)	2 (0.9%)	57 (26.6%)	146 (68.2%)	7 (3.3%)	0 (0.0%)
