# Supplementary material for: Development and validation of a random forest algorithm for source attribution of animal and human Salmonella Typhimurium and monophasic variants of S. Typhimurium isolates in England and Wales utilising whole genome sequencing data
Source: Front Microbiol. 2024 Mar 12;14:1254860. doi: 10.3389/fmicb.2023.1254860 (PMC10963456; doi:10.3389/fmicb.2023.1254860)
Supplement: Supplementary file 1 [file Data_Sheet_1.zip › Supplementary Tables 4-5.xlsx]

## Sheet: Supplementary Table 4
Model	SampleID	Year	SNP Address 03.04.20	Dataset	Broilers	Cattle	Game	Layers	OtherMammals	Pigs	Sheep	Turkey	obs (PrimarySourceCat)	pred	model	dataType	RF1	RF2	RF3
RF1	L00207-19	2019	1.2.2.2.7.7.10	DT104_APHA	0	0.976	0	0	0.004	0	0.02	0	OtherMammals	Cattle	rf	Training	1	1	1
RF2	L00207-19	2019	1.2.2.2.7.7.10	DT104_APHA	0	0.944	0	0	0.014	0	0.042	0	OtherMammals	Cattle	rf
RF3	L00207-19	2019	1.2.2.2.7.7.10	DT104_APHA	6.06061e-05	0.57271	0	0	0.179874	0.0172702	0.230086	0	OtherMammals	Cattle	ranger
RF1	L00278-17	2017	1.2.2.2.7.7.2383	DT104_APHA	0	0.976	0	0	0.004	0	0.02	0	Sheep	Cattle	rf	Training	1	1	1
RF2	L00278-17	2017	1.2.2.2.7.7.2383	DT104_APHA	0	0.944	0	0	0.014	0	0.042	0	Sheep	Cattle	rf
RF3	L00278-17	2017	1.2.2.2.7.7.2383	DT104_APHA	6.06061e-05	0.57271	0	0	0.179874	0.0172702	0.230086	0	Sheep	Cattle	ranger
RF1	L00432-17	2017	1.2.2.2.7.7.8	DT104_APHA	0	0.976	0	0	0.004	0	0.02	0	Sheep	Cattle	rf	Training	1	1	1
RF2	L00432-17	2017	1.2.2.2.7.7.8	DT104_APHA	0	0.944	0	0	0.014	0	0.042	0	Sheep	Cattle	rf
RF3	L00432-17	2017	1.2.2.2.7.7.8	DT104_APHA	6.06061e-05	0.57271	0	0	0.179874	0.0172702	0.230086	0	Sheep	Cattle	ranger
RF1	L00632-14	2014	1.2.2.2.5.18.1175	COMPARE_APHA	0	0.002	0	0	0.13	0.864	0	0.004	OtherMammals	Pigs	rf	Training	1	1	1
RF2	L00632-14	2014	1.2.2.2.5.18.1175	COMPARE_APHA	0	0.006	0	0	0.074	0.916	0	0.004	OtherMammals	Pigs	rf
RF3	L00632-14	2014	1.2.2.2.5.18.1175	COMPARE_APHA	0.0099087	0.0185493	0	0.0107598	0.202803	0.734958	0	0.0230215	OtherMammals	Pigs	ranger
RF1	L00870-16	2016	1.2.2.2.7.7.29	COMPARE_APHA/DT104_APHA	0	0.976	0	0	0.004	0	0.02	0	Sheep	Cattle	rf	Training	1	1	1
RF2	L00870-16	2016	1.2.2.2.7.7.29	COMPARE_APHA/DT104_APHA	0	0.944	0	0	0.014	0	0.042	0	Sheep	Cattle	rf
RF3	L00870-16	2016	1.2.2.2.7.7.29	COMPARE_APHA/DT104_APHA	6.06061e-05	0.57271	0	0	0.179874	0.0172702	0.230086	0	Sheep	Cattle	ranger
RF1	L00932-18	2018	1.2.2.2.7.7.1113	DT104_APHA	0	0.976	0	0	0.004	0	0.02	0	Sheep	Cattle	rf	Training	1	1	1
RF2	L00932-18	2018	1.2.2.2.7.7.1113	DT104_APHA	0	0.944	0	0	0.014	0	0.042	0	Sheep	Cattle	rf
RF3	L00932-18	2018	1.2.2.2.7.7.1113	DT104_APHA	6.06061e-05	0.57271	0	0	0.179874	0.0172702	0.230086	0	Sheep	Cattle	ranger
RF1	L00948-17	2017	1.2.2.38.350.372.2298	DT104_APHA	0	0.586	0.004	0	0.33	0.064	0.016	0	OtherMammals	Cattle	rf	Training	1	1	1
RF2	L00948-17	2017	1.2.2.38.350.372.2298	DT104_APHA	0	0.574	0.002	0	0.374	0.044	0.006	0	OtherMammals	Cattle	rf
RF3	L00948-17	2017	1.2.2.38.350.372.2298	DT104_APHA	0	0.459318	0.006	0	0.455276	0.0554053	0.024	0	OtherMammals	Cattle	ranger
RF1	L01070-14	2014	1.2.2.2.396.422.554	COMPARE_APHA	0.112	0.564	0	0	0	0.324	0	0	Cattle	Cattle	rf	Training		1	1
RF2	L01070-14	2014	1.2.2.2.396.422.554	COMPARE_APHA	0.066	0.45	0	0	0	0.484	0	0	Cattle	Pigs	rf
RF3	L01070-14	2014	1.2.2.2.396.422.554	COMPARE_APHA	0.0987612	0.418009	0	0	0.00233574	0.480894	0	0	Cattle	Pigs	ranger
RF1	L01107-14	2014	1.2.2.2.5.20.304	COMPARE_APHA	0.576	0.006	0	0	0	0.418	0	0	Broilers	Broilers	rf	Training		1	1
RF2	L01107-14	2014	1.2.2.2.5.20.304	COMPARE_APHA	0.304	0.03	0	0	0	0.666	0	0	Broilers	Pigs	rf
RF3	L01107-14	2014	1.2.2.2.5.20.304	COMPARE_APHA	0.339601	0.0439785	0	0	0.0104291	0.605991	0	0	Broilers	Pigs	ranger
RF1	L01128-19	2019	1.2.2.2.7.7.1864	DT104_APHA	0	0.798	0	0	0.024	0.032	0.146	0	Pigs	Cattle	rf	Training	1	1	1
RF2	L01128-19	2019	1.2.2.2.7.7.1864	DT104_APHA	0	0.844	0	0	0.032	0.026	0.098	0	Pigs	Cattle	rf
RF3	L01128-19	2019	1.2.2.2.7.7.1864	DT104_APHA	6.06061e-05	0.521259	0	0	0.173442	0.0616714	0.243567	0	Pigs	Cattle	ranger
RF1	L01562-18	2018	1.2.2.2.7.7.29	DT104_APHA	0	0.798	0	0	0.024	0.032	0.146	0	Sheep	Cattle	rf	Training	1	1	1
RF2	L01562-18	2018	1.2.2.2.7.7.29	DT104_APHA	0	0.844	0	0	0.032	0.026	0.098	0	Sheep	Cattle	rf
RF3	L01562-18	2018	1.2.2.2.7.7.29	DT104_APHA	6.06061e-05	0.521259	0	0	0.173442	0.0616714	0.243567	0	Sheep	Cattle
RF1	L01659-17	2017	1.2.2.2.7.7.1208	DT104_APHA	0	0.472	0	0	0.306	0	0.222	0	Cattle	Cattle	rf	Training		1	1
RF2	L01659-17	2017	1.2.2.2.7.7.1208	DT104_APHA	0	0.392	0	0	0.17	0	0.438	0	Cattle	Sheep	rf
RF3	L01659-17	2017	1.2.2.2.7.7.1208	DT104_APHA	6.06061e-05	0.343985	0	0	0.233573	0.00370244	0.418679	0	Cattle	Sheep	ranger
RF1	L02435-16	2016	1.2.2.2.7.7.2471	DT104_APHA	0	0.028	0	0	0.722	0	0.25	0	Sheep	OtherMammals	rf	Training	1	1	1
RF2	L02435-16	2016	1.2.2.2.7.7.2471	DT104_APHA	0	0.208	0	0	0.626	0	0.166	0	Sheep	OtherMammals	rf
RF3	L02435-16	2016	1.2.2.2.7.7.2471	DT104_APHA	0	0.127386	0	0	0.63477	0.00352253	0.234321	0	Sheep	OtherMammals	ranger
RF1	L02471-16	2016	1.2.2.2.7.7.658	COMPARE_APHA/DT104_APHA	0	0.976	0	0	0.004	0	0.02	0	OtherMammals	Cattle	rf	Training	1	1	1
RF2	L02471-16	2016	1.2.2.2.7.7.658	COMPARE_APHA/DT104_APHA	0	0.944	0	0	0.014	0	0.042	0	OtherMammals	Cattle	rf
RF3	L02471-16	2016	1.2.2.2.7.7.658	COMPARE_APHA/DT104_APHA	6.06061e-05	0.57271	0	0	0.179874	0.0172702	0.230086	0	OtherMammals	Cattle	ranger
RF1	L02476-16	2016	1.2.2.2.7.7.1319	COMPARE_APHA/DT104_APHA	0	0.976	0	0	0.004	0	0.02	0	OtherMammals	Cattle	rf	Training	1	1	1
RF2	L02476-16	2016	1.2.2.2.7.7.1319	COMPARE_APHA/DT104_APHA	0	0.944	0	0	0.014	0	0.042	0	OtherMammals	Cattle	rf
RF3	L02476-16	2016	1.2.2.2.7.7.1319	COMPARE_APHA/DT104_APHA	6.06061e-05	0.57271	0	0	0.179874	0.0172702	0.230086	0	OtherMammals	Cattle	ranger
RF1	L02482-17	2017	1.2.2.2.7.7.8	DT104_APHA	0	0.798	0	0	0.024	0.032	0.146	0	Sheep	Cattle	rf	Training	1	1	1
RF2	L02482-17	2017	1.2.2.2.7.7.8	DT104_APHA	0	0.844	0	0	0.032	0.026	0.098	0	Sheep	Cattle	rf
RF3	L02482-17	2017	1.2.2.2.7.7.8	DT104_APHA	6.06061e-05	0.521259	0	0	0.173442	0.0616714	0.243567	0	Sheep	Cattle	ranger
RF1	L02633-16	2016	1.2.2.2.571.610.1331	DT104_APHA	0.782	0.208	0	0	0.006	0.004	0	0	Cattle	Broilers	rf	Training	1	1	1
RF2	L02633-16	2016	1.2.2.2.571.610.1331	DT104_APHA	0.838	0.158	0	0	0.004	0	0	0	Cattle	Broilers	rf
RF3	L02633-16	2016	1.2.2.2.571.610.1331	DT104_APHA	0.784781	0.20907	0	0	0.00402402	0.00075	0.00137513	0	Cattle	Broilers	ranger
RF1	L02888-16	2016	1.2.2.2.7.7.2489	COMPARE_APHA/DT104_APHA	0	0.346	0	0	0.64	0	0.014	0	OtherMammals	OtherMammals	rf	Training		1
RF2	L02888-16	2016	1.2.2.2.7.7.2489	COMPARE_APHA/DT104_APHA	0	0.542	0	0	0.432	0	0.026	0	OtherMammals	Cattle	rf
RF3	L02888-16	2016	1.2.2.2.7.7.2489	COMPARE_APHA/DT104_APHA	0	0.382049	0	0	0.44177	0.0124948	0.163686	0	OtherMammals	OtherMammals	ranger
RF1	L02915-16	2016	1.2.2.2.7.7.11	COMPARE_APHA/DT104_APHA	0	0.976	0	0	0.004	0	0.02	0	Sheep	Cattle	rf	Training	1	1	1
RF2	L02915-16	2016	1.2.2.2.7.7.11	COMPARE_APHA/DT104_APHA	0	0.944	0	0	0.014	0	0.042	0	Sheep	Cattle	rf
RF3	L02915-16	2016	1.2.2.2.7.7.11	COMPARE_APHA/DT104_APHA	6.06061e-05	0.57271	0	0	0.179874	0.0172702	0.230086	0	Sheep	Cattle	ranger
RF1	L03003-16	2016	1.2.2.2.7.7.1208	DT104_APHA	0	0.252	0	0	0.002	0	0.746	0	Cattle	Sheep	rf	Training	1	1	1
RF2	L03003-16	2016	1.2.2.2.7.7.1208	DT104_APHA	0	0.234	0	0	0.006	0	0.76	0	Cattle	Sheep	rf
RF3	L03003-16	2016	1.2.2.2.7.7.1208	DT104_APHA	6.06061e-05	0.275587	0	0	0.0520708	0.00415749	0.668124	0	Cattle	Sheep	ranger
RF1	L03088-16	2016	22.42.42.82.387.700.1328	COMPARE_APHA	0.002	0.442	0.01	0.008	0.098	0	0.436	0.004	Sheep	Cattle	rf	Training	1	1	1
RF2	L03088-16	2016	22.42.42.82.387.700.1328	COMPARE_APHA	0.002	0.436	0.014	0.016	0.122	0.002	0.404	0.004	Sheep	Cattle	rf
RF3	L03088-16	2016	22.42.42.82.387.700.1328	COMPARE_APHA	0	0.391935	0.008	0.014	0.198463	0.002	0.381602	0.004	Sheep	Cattle	ranger
RF1	L03090-16	2016	1.2.2.2.7.7.2493	DT104_APHA	0	0.798	0	0	0.024	0.032	0.146	0	OtherMammals	Cattle	rf	Training	1	1	1
RF2	L03090-16	2016	1.2.2.2.7.7.2493	DT104_APHA	0	0.844	0	0	0.032	0.026	0.098	0	OtherMammals	Cattle	rf
RF3	L03090-16	2016	1.2.2.2.7.7.2493	DT104_APHA	6.06061e-05	0.521259	0	0	0.173442	0.0616714	0.243567	0	OtherMammals	Cattle	ranger
RF1	L03238-16	2016	1.2.2.2.7.7.1208	COMPARE_APHA/DT104_APHA	0	0.472	0	0	0.306	0	0.222	0	OtherMammals	Cattle	rf	Training	1	1	1
RF2	L03238-16	2016	1.2.2.2.7.7.1208	COMPARE_APHA/DT104_APHA	0	0.392	0	0	0.17	0	0.438	0	OtherMammals	Sheep	rf
RF3	L03238-16	2016	1.2.2.2.7.7.1208	COMPARE_APHA/DT104_APHA	6.06061e-05	0.343985	0	0	0.233573	0.00370244	0.418679	0	OtherMammals	Sheep	ranger
RF1	S00002-18	2018	1.2.2.2.7.7.993	DT104_APHA	0	0.382	0	0	0.606	0	0.012	0	OtherMammals	OtherMammals	rf	Training		1
RF2	S00002-18	2018	1.2.2.2.7.7.993	DT104_APHA	0	0.588	0	0	0.382	0	0.03	0	OtherMammals	Cattle	rf
RF3	S00002-18	2018	1.2.2.2.7.7.993	DT104_APHA	6.06061e-05	0.369795	0	0	0.462988	0.0117311	0.155425	0	OtherMammals	OtherMammals	ranger
RF1	S00180-15	2015	1.2.2.2.16.16.16	COMPARE_APHA	0	0	0	0	0.642	0.358	0	0	OtherMammals	OtherMammals	rf	Training		1
RF2	S00180-15	2015	1.2.2.2.16.16.16	COMPARE_APHA	0	0	0	0.002	0.476	0.522	0	0	OtherMammals	Pigs	rf
RF3	S00180-15	2015	1.2.2.2.16.16.16	COMPARE_APHA	0.0325757	0.00345759	0	0.033966	0.503946	0.40818	0	0.0178744	OtherMammals	OtherMammals	ranger
RF1	S00327-13	2013	1.2.2.2.1089.1173.1207	DT104_APHA	0	0.842	0	0	0.154	0.004	0	0	OtherMammals	Cattle	rf	Training	1	1	1
RF2	S00327-13	2013	1.2.2.2.1089.1173.1207	DT104_APHA	0	0.866	0	0	0.12	0.014	0	0	OtherMammals	Cattle	rf
RF3	S00327-13	2013	1.2.2.2.1089.1173.1207	DT104_APHA	0.000571429	0.722424	0	0	0.257673	0.0144628	0.00486792	0	OtherMammals	Cattle	ranger
RF1	S00457-16	2016	1.2.2.2.450.482.499	COMPARE_APHA/DT104_APHA	0	0.066	0	0	0.584	0.35	0	0	OtherMammals	OtherMammals	rf	Training		1
RF2	S00457-16	2016	1.2.2.2.450.482.499	COMPARE_APHA/DT104_APHA	0	0.052	0	0	0.466	0.482	0	0	OtherMammals	Pigs	rf
RF3	S00457-16	2016	1.2.2.2.450.482.499	COMPARE_APHA/DT104_APHA	0.000181818	0.0475455	0	0	0.47816	0.473947	0.000166667	0	OtherMammals	OtherMammals	ranger
RF1	S00632-16	2016	1.2.2.2.16.266.277	COMPARE_APHA	0	0	0	0	0.528	0.472	0	0	OtherMammals	OtherMammals	rf	Training		1	1
RF2	S00632-16	2016	1.2.2.2.16.266.277	COMPARE_APHA	0	0	0	0	0.348	0.652	0	0	OtherMammals	Pigs	rf
RF3	S00632-16	2016	1.2.2.2.16.266.277	COMPARE_APHA	0.0172314	0.00244277	0	0.019177	0.420311	0.531809	0	0.00902845	OtherMammals	Pigs	ranger
RF1	S01596-13	2013	1.2.2.2.1740.2039.2479	DT104_APHA	0	0.418	0	0	0.016	0.566	0	0	Pigs	Pigs	rf	Training		1	1
RF2	S01596-13	2013	1.2.2.2.1740.2039.2479	DT104_APHA	0	0.608	0	0	0.026	0.366	0	0	Pigs	Cattle	rf
RF3	S01596-13	2013	1.2.2.2.1740.2039.2479	DT104_APHA	0	0.614509	0	0	0.0488302	0.335959	0.000701613	0	Pigs	Cattle	ranger
RF1	S02999-16	2016	1.2.2.2.16.982.1008	COMPARE_APHA	0	0	0	0.002	0	0.998	0	0	Layers	Pigs	rf	Training	1	1	1
RF2	S02999-16	2016	1.2.2.2.16.982.1008	COMPARE_APHA	0	0	0	0.002	0	0.998	0	0	Layers	Pigs	rf
RF3	S02999-16	2016	1.2.2.2.16.982.1008	COMPARE_APHA	0.0583319	0.0042476	0	0.0624774	0.0424339	0.80604	0	0.0264693	Layers	Pigs	ranger
RF1	S03167-13	2013	1.2.2.2.370.394.2276	DT104_APHA	0	0	0	0	0.04	0.96	0	0	OtherMammals	Pigs	rf	Training	1	1	1
RF2	S03167-13	2013	1.2.2.2.370.394.2276	DT104_APHA	0	0	0	0	0.016	0.984	0	0	OtherMammals	Pigs	rf
RF3	S03167-13	2013	1.2.2.2.370.394.2276	DT104_APHA	0.00828078	0.000823088	0	0	0.122504	0.865223	0.00316862	0	OtherMammals	Pigs	ranger
RF1	S03664-14	2014	1.2.2.2.16.63.416	COMPARE_APHA	0	0	0	0.002	0	0.998	0	0	Broilers	Pigs	rf	Training	1	1	1
RF2	S03664-14	2014	1.2.2.2.16.63.416	COMPARE_APHA	0	0	0	0.002	0	0.998	0	0	Broilers	Pigs	rf
RF3	S03664-14	2014	1.2.2.2.16.63.416	COMPARE_APHA	0.0583319	0.0042476	0	0.0624774	0.0424339	0.80604	0	0.0264693	Broilers	Pigs	ranger

## Sheet: Supplementary Table 5
Model	SampleID	Year	SNP Address 03.04.20	Dataset	Broilers	Cattle	Game	Layers	OtherMammals	Pigs	Sheep	Turkey	obs (PrimarySourceCat)	pred	model	dataType	RF1	RF2	RF3
RF1	L00515-14	2014	1.2.2.2.131.135.139	COMPARE_APHA	0	0.456	0	0	0.226	0.318	0	0	Pigs	Cattle	rf	Test	1	1	1
RF2	L00515-14	2014	1.2.2.2.131.135.139	COMPARE_APHA	0	0.474	0	0	0.186	0.34	0	0	Pigs	Cattle	rf
RF3	L00515-14	2014	1.2.2.2.131.135.139	COMPARE_APHA	0	0.502464	0	0	0.0947837	0.402752	0	0	Pigs	Cattle	ranger
RF1	L00566-19	2019	1.2.2.2.7.7.1677	DT104_APHA	0	0.976	0	0	0.004	0	0.02	0	OtherMammals	Cattle	rf	Test	1	1	1
RF2	L00566-19	2019	1.2.2.2.7.7.1677	DT104_APHA	0	0.944	0	0	0.014	0	0.042	0	OtherMammals	Cattle	rf
RF3	L00566-19	2019	1.2.2.2.7.7.1677	DT104_APHA	6.06061e-05	0.57271	0	0	0.179874	0.0172702	0.230086	0	OtherMammals	Cattle	ranger
RF1	L00671-14	2014	1.2.2.2.28.523.540	COMPARE_APHA	0.026	0	0	0	0.04	0.934	0	0	OtherMammals	Pigs	rf	Test	1	1	1
RF2	L00671-14	2014	1.2.2.2.28.523.540	COMPARE_APHA	0.014	0.004	0	0	0.046	0.936	0	0	OtherMammals	Pigs	rf
RF3	L00671-14	2014	1.2.2.2.28.523.540	COMPARE_APHA	0.0156095	0.00499833	0	0	0.0556783	0.921714	0	0.002	OtherMammals	Pigs	ranger
RF1	L00713-14	2014	1.8.8.16.19.590.607	COMPARE_APHA	0	0	0	0	0	1	0	0	Cattle	Pigs	rf	Test	1	1	1
RF2	L00713-14	2014	1.8.8.16.19.590.607	COMPARE_APHA	0	0	0	0	0	1	0	0	Cattle	Pigs	rf
RF3	L00713-14	2014	1.8.8.16.19.590.607	COMPARE_APHA	0	0	0	0	0.000285714	0.999714	0	0	Cattle	Pigs	ranger
RF1	L00791-14	2014	1.2.2.147.333.355.369	COMPARE_APHA	0.042	0.024	0.004	0.082	0.262	0.58	0.002	0.004	Cattle	Pigs	rf	Test	1	1	1
RF2	L00791-14	2014	1.2.2.147.333.355.369	COMPARE_APHA	0.034	0.036	0.004	0.124	0.248	0.54	0.008	0.006	Cattle	Pigs	rf
RF3	L00791-14	2014	1.2.2.147.333.355.369	COMPARE_APHA	0.0852249	0.0334667	0.00866667	0.137333	0.250373	0.469207	0.00172892	0.014	Cattle	Pigs	ranger
RF1	L01005-14	2014	1.2.2.2.5.380.396	COMPARE_APHA	0	0	0	0.248	0	0.746	0	0.006	OtherMammals	Pigs	rf	Test	1	1	1
RF2	L01005-14	2014	1.2.2.2.5.380.396	COMPARE_APHA	0	0	0	0.192	0	0.804	0	0.004	OtherMammals	Pigs	rf
RF3	L01005-14	2014	1.2.2.2.5.380.396	COMPARE_APHA	0.00117085	0.000117647	0.002	0.102333	0.0234393	0.870567	0.000371777	0	OtherMammals	Pigs	ranger
RF1	L01370-18	2018	1.2.2.2.7.7.29	DT104_APHA	0	0.976	0	0	0.004	0	0.02	0	Sheep	Cattle	rf	Test	1	1	1
RF2	L01370-18	2018	1.2.2.2.7.7.29	DT104_APHA	0	0.944	0	0	0.014	0	0.042	0	Sheep	Cattle	rf
RF3	L01370-18	2018	1.2.2.2.7.7.29	DT104_APHA	6.06061e-05	0.57271	0	0	0.179874	0.0172702	0.230086	0	Sheep	Cattle	ranger
RF1	L02334-16	2016	1.2.2.2.7.7.1208	DT104_APHA	0	0.488	0	0	0.186	0.01	0.316	0	Sheep	Cattle	rf	Test	1
RF2	L02334-16	2016	1.2.2.2.7.7.1208	DT104_APHA	0	0.374	0	0	0.122	0.004	0.5	0	Sheep	Sheep	rf
RF3	L02334-16	2016	1.2.2.2.7.7.1208	DT104_APHA	6.06061e-05	0.346981	0	0	0.164507	0.0130406	0.475411	0	Sheep	Sheep	ranger
RF1	L02438-16	2016	1.2.2.2.5.481.498	COMPARE_APHA	0	0.002	0	0	0.032	0.964	0	0.002	OtherMammals	Pigs	rf	Test	1	1	1
RF2	L02438-16	2016	1.2.2.2.5.481.498	COMPARE_APHA	0	0.006	0	0	0.094	0.888	0	0.012	OtherMammals	Pigs	rf
RF3	L02438-16	2016	1.2.2.2.5.481.498	COMPARE_APHA	0.0168597	0.0125508	0	0.0179499	0.142443	0.792055	0	0.0181421	OtherMammals	Pigs	ranger
RF1	L02697-16	2016	1.2.2.2.7.7.1208	COMPARE_APHA	0	0.472	0	0	0.306	0	0.222	0	Sheep	Cattle	rf	Test	1
RF2	L02697-16	2016	1.2.2.2.7.7.1208	COMPARE_APHA	0	0.392	0	0	0.17	0	0.438	0	Sheep	Sheep	rf
RF3	L02697-16	2016	1.2.2.2.7.7.1208	COMPARE_APHA	6.06061e-05	0.343985	0	0	0.233573	0.00370244	0.418679	0	Sheep	Sheep	ranger
RF1	S00495-14	2014	1.4.44.84.1121.2019.2445	DT104_APHA	0	0.532	0	0	0.468	0	0	0	Pigs	Cattle	rf	Test	1	1	1
RF2	S00495-14	2014	1.4.44.84.1121.2019.2445	DT104_APHA	0	0.61	0	0	0.386	0.004	0	0	Pigs	Cattle	rf
RF3	S00495-14	2014	1.4.44.84.1121.2019.2445	DT104_APHA	0	0.590948	0	0	0.40848	0.000571429	0	0	Pigs	Cattle	ranger
RF1	S01255-15	2015	1.2.2.2.104.108.110	COMPARE_APHA	0	0.456	0	0	0.226	0.318	0	0	Sheep	Cattle	rf	Test	1	1	1
RF2	S01255-15	2015	1.2.2.2.104.108.110	COMPARE_APHA	0	0.472	0	0.002	0.186	0.34	0	0	Sheep	Cattle	rf
RF3	S01255-15	2015	1.2.2.2.104.108.110	COMPARE_APHA	0	0.502464	0	0	0.0947837	0.402752	0	0	Sheep	Cattle	ranger
RF1	S02630-14	2014	1.2.2.2.5.18.32	COMPARE_APHA	0	0.042	0	0	0.042	0.868	0	0.048	Layers	Pigs	rf	Test	1	1	1
RF2	S02630-14	2014	1.2.2.2.5.18.32	COMPARE_APHA	0	0.064	0	0	0.054	0.808	0	0.074	Layers	Pigs	rf
RF3	S02630-14	2014	1.2.2.2.5.18.32	COMPARE_APHA	0.00685441	0.0488179	0	0.00803798	0.122912	0.764566	0	0.0488114	Layers	Pigs	ranger
RF1	S03161-14	2014	1.2.2.2.5.18.359	COMPARE_APHA	0	0.012	0	0	0.232	0.154	0	0.602	Pigs	Turkey	rf	Test	1	1	1
RF2	S03161-14	2014	1.2.2.2.5.18.359	COMPARE_APHA	0	0.028	0	0	0.246	0.234	0	0.492	Pigs	Turkey
RF3	S03161-14	2014	1.2.2.2.5.18.359	COMPARE_APHA	0.00376329	0.0215712	0	0.00351986	0.29474	0.265733	0	0.410673	Pigs	Turkey
RF1	S04677-13	2013	1.2.2.2.677.1944.2321	DT104_APHA	0.002	0	0	0	0.004	0.994	0	0	OtherMammals	Pigs	rf	Test	1	1	1
RF2	S04677-13	2013	1.2.2.2.677.1944.2321	DT104_APHA	0.014	0	0	0	0.002	0.984	0	0	OtherMammals	Pigs	rf
RF3	S04677-13	2013	1.2.2.2.677.1944.2321	DT104_APHA	0.0341574	0.000315152	0	0	0.0593174	0.904477	0.00173356	0	OtherMammals	Pigs	ranger
RF1	S05117-15	2015	1.2.2.2.16.275.286	COMPARE_APHA	0	0	0	0.002	0.02	0.978	0	0	Broilers	Pigs	rf	Test	1	1	1
RF2	S05117-15	2015	1.2.2.2.16.275.286	COMPARE_APHA	0	0	0	0	0.064	0.936	0	0	Broilers	Pigs	rf
RF3	S05117-15	2015	1.2.2.2.16.275.286	COMPARE_APHA	0.0297655	0.00293992	0	0.0306863	0.123405	0.800896	0	0.0123073	Broilers	Pigs	ranger
RF1	S05550-14	2014	1.2.2.2.16.63.518	COMPARE_APHA	0	0	0	0.002	0	0.998	0	0	OtherMammals	Pigs	rf	Test	1	1	1
RF2	S05550-14	2014	1.2.2.2.16.63.518	COMPARE_APHA	0	0	0	0.002	0	0.998	0	0	OtherMammals	Pigs	rf
RF3	S05550-14	2014	1.2.2.2.16.63.518	COMPARE_APHA	0.0583319	0.0042476	0	0.0624774	0.0424339	0.80604	0	0.0264693	OtherMammals	Pigs	ranger
